# Supplementary material for: Accumulating Mutations in Series of Haplotypes at the KIT and MITF Loci Are Major Determinants of White Markings in Franches-Montagnes Horses
Source: PLoS One. 2013 Sep 30;8(9):e75071. doi: 10.1371/journal.pone.0075071 (PMC3787084; doi:10.1371/journal.pone.0075071)
Supplement: Table S2 — Polymorphisms used for fine scale mapping of KIT (ECA3) and MITF (ECA16). (XLSX) [file pone.0075071.s004.xlsx]

## Sheet: Table S2
Supplementary Table S2:
SNP_Name	Sequence	Genome_Build_Version	Chr	Coordinate	Source	Ploidy	Species
BIEC2-834408	aaatgagtgaatgtatgttaactgcccagaacagtgtttgacacactaagcactcatgct[A/G]ttttagctgttattATATCTCCTCCAATATCCAACACAGATGTGAATATGCAAAATTATA	2	3	76792107	dbSNP	diploid	Equus caballus
BIEC2-834420	TATTTACATTCTTATATATTATTCTTTAAATTGCTTAAAATAAGGTGTGTAACTCACTGT[T/C]GCTTCCTTTACTTGAACCACAAACATCAAATCTTGGCCTCAAAAGGTCAGGTTGGGAATT	2	3	76834699	dbSNP	diploid	Equus caballus
BIEC2-834430	TACACTTGAAAAACCATTTCCTGGATGTTACAGTTTTCACATGGAGAAAAAACCCCTCTG[A/G]TATGACAATCAGAGCAATTCATCAACAATATTGTCATTGAAATTTAATTAGAtatttatt	2	3	76880326	dbSNP	diploid	Equus caballus
BIEC2-834444	ATTGATGAATATCAGTTTAATAGATGCGTGCTGTGTCCTTCTTTACTGAACCAGTGCTGT[A/G]GGAACCTGATGGAGTGTAACAACGATTATGGCCGTCGTAAGTGCCATGTACTCAAGTGTC	2	3	76923300	dbSNP	diploid	Equus caballus
BIEC2-834460	TATATAAATGGTAGGTAGGAAGCTGTTTAGGGAAGGACAGTAATGTGGCCTGGAGTGGTC[A/G]GATAGAATGGGAACCGAATCTTAATGAATGGAAGAGCTTTGGGGAGGCAGTGAAGAAAGA	2	3	76967651	dbSNP	diploid	Equus caballus
BIEC2-834473	ccctcaactggtgacccaagggagttggtgggtaaataccttagctgcatctcccctctg[T/C]tcccagagttctacactgagataactctgagtcctacgttggctcccagagttccccact	2	3	77031037	dbSNP	diploid	Equus caballus
BIEC2-834484	AAATATATTTCTGGATGCTTTCCAGTTTCTGCTCCAGCCAGGTTCGCCTTCAACCACTAC[C/G]CCAGACATACATTACTCATTTGTGATTTTTTGTTTCATACTCTTTCCCTATACCCAAAAT	2	3	77089068	dbSNP	diploid	Equus caballus
BIEC2-834493	TTGCTCCAAACCACGTCCTTAAAAGGAAAGTCTAGATGTCAAGAAGGAATCCTTTATCAC[A/C]CAAAGAATTGCGTTCGCTTCATCTAGGGTTTCTGTGACATTGTATTCAACTCCTAGATAT	2	3	77106188	dbSNP	diploid	Equus caballus
BIEC2-834504	TCACAGCCCAACCCCTTCTGCTTCCTCCCGGAGTTCAAGAAAATCATCTCACACAGCAGT[T/C]TCGGACCCTTCCTGTGAGTACTGTAGCTTGAAAGCAGACTTCTTTAGAGAGAGTGCTTCT	2	3	77193115	dbSNP	diploid	Equus caballus
BIEC2-834507	TAGCGTATAGTCTgactgtaacttcccccaaacagagacctggccttctttattctccac[T/G]gtgtcctcagtgctttagctctgcgccaggaacatagtattcattcagtaaacacttatt	2	3	77226179	dbSNP	diploid	Equus caballus
BIEC2-834524	GGCCAGTGAGAGCTCAGACAAGTTAAGACACAATTTTGATTTACCACAATACTTTTTTTT[T/C]ACTCAGGCTGCCTCACTTGAAGAAAAGCTTTCTTATCATGGGAACAATCACAAGAACTAA	2	3	77277217	dbSNP	diploid	Equus caballus
BIEC2-834532	ccgatgtctctttttataagggcactaatcttatcagattcagggccccgcctttatgac[T/G]ttgttgaagcttaattactcccttactccaaatacagccacactggagggttacagcttc	2	3	77294261	dbSNP	diploid	Equus caballus
BIEC2-834536	tctgctaaaccctctaaaggcttttcctcctatttagaggaacatccgaagtctgaacat[C/G]gtcctcctacctgatctggcccctgctccctctctcctcctagtcttgcccatgttcact	2	3	77300666	dbSNP	diploid	Equus caballus
BIEC2-834542	AGAGAATTTATTTGGTTTTCTTTTTGGCTTGTTGTTCATTTGGGGATGGGAAACACTGAT[A/G]AACAGAATATTAAGTTTGGTGATTATTCTAAGAAGCAGAGTAAAGTGTACAGAATGTAAG	2	3	77328346	dbSNP	diploid	Equus caballus
BIEC2-834545	GAATCCTTTGATAGATTGTCTCCATCTTCTTCCCAGGGCTACTCAGCAAGGATTCTGCCT[T/C]CGTAAATTTCCAGAAGAGCAGCAGGCACCAAGTTCTACTTTCATGGATATTTCAAGACTC	2	3	77336239	dbSNP	diploid	Equus caballus
BIEC2-834546	ACGGCGTTAAGtagaatcatagaattttgggcaaatcgggactcagaaatctttgatacc[T/C]ttttgtccaactcctcatgttttttagacaagaacactgaaaggttaagtgccttgctca	2	3	77350607	dbSNP	diploid	Equus caballus
BIEC2-834549	tttttccttttatggttcatgcttttggtgttgtctacaaactctttaggcagcctcaga[A/T]tccaaagatttctcccttttttcctaagttttatgttttacatttgagtctgtgatccat	2	3	77381436	dbSNP	diploid	Equus caballus
BIEC2-794095	CCTACCACTTAGACAAGTTATATAAGAAGAGTGTCTTCTTCCACCCTCTTGTTCCACGCC[A/C]CAGAGGTAACGCTGTAACAAAAATGGTGTGTTTTCCTCCCATTTCTTTTCTTGACTCTGC	2	3	77398651	dbSNP	diploid	Equus caballus
BIEC2-834553	GCCATTTAAAGTATGGAGTGTGCATTGTTTATGGAAGGTGTTTCCTATTGGGTCTGACTC[A/T]GTGGCAACTACATTCATTTATTTAATTTGTTTCTAGGTTTGTCTAGTGTTTCTCTTGATC	2	3	77436473	dbSNP	diploid	Equus caballus
BIEC2-834554	tgagaagtgatttgattctgtatgtatttttgaaggtagagctaataggatctgcctatt[A/G]agtcataggctatggggtgtaagaggaaaagaatggaagatgacttttgactttttagca	2	3	77444925	dbSNP	diploid	Equus caballus
BIEC2-794101	tgagctccagtcatagaacgtagtggcacatactagctgctcaataaGAGACGTGCTGCA[T/C]GAGGAATGTGATGATGGCGTTGTCAAGGACCTATGAGAGCCCTTGGGAGGGTGCTGCAGT	2	3	77451386	dbSNP	diploid	Equus caballus
BIEC2-834559	GAGACCaagaatctgggctcttgagttagacagacccatgtttggatcctggctctacca[T/C]ttactagctgtgtcttcgtgtgatagtcacttgacctctctgagcctcagtttcctcatt	2	3	77483089	dbSNP	diploid	Equus caballus
BIEC2-834561	TATTTTGCGCCTTTAATGAGCATGACAACAAAGACTTGGTGTTTGCCTCAAAACTTCCCC[A/G]GAGAAATTGCAAGTCCTGCACCTGGGAAGTCTCTTAGCTGTCTCTCATTAGACAATCTAA	2	3	77503314	dbSNP	diploid	Equus caballus
BIEC2-834566	cggttatgtttgagggggaaggcaggaggataggagttggggaagaggacacagctactt[T/C]caatcgtattgctaacgttcagattcttcagttggccagtggttTATATATGTTGCACTT	2	3	77514345	dbSNP	diploid	Equus caballus
BIEC2-834570	GTGAAGGAGACACACTGAAAGGTGACCGTAAGAAGAGCTCAGCTACATTAGTGTGACAGA[C/G]GCTGTGGAGTgtctctgtccttaaactgctcaccacatagattgtggatgaggccgacaa	2	3	77525476	dbSNP	diploid	Equus caballus
BIEC2-834574	TGGACTATTTCCACAACAATATGGGAGAACCATTCTCTCTTGGCCAACCTTGTTGATTTT[T/C]CAGGAAAATGAACCATCAGTACACCCTTTCTCATCTATGCCATTGTTTGATGTCTCTTTG	2	3	77531947	dbSNP	diploid	Equus caballus
BIEC2-794119	taagtctgtgtgcatcctcatccataaatgggctaatcattgttaccccaaagggatgtc[A/G]taaggactggatgacagaatgaatgcacagaaactagcacacagtaagcagtaaagaata	2	3	77545832	dbSNP	diploid	Equus caballus
BIEC2-834583	AGCCTAGGCTGGGAGGGGGGCAGCTCTGAATTAAATAATACTGAACATTGAGCATGCACA[A/G]GGCTAAGTCTTGGTAACCAGACGAGACTGTTTTAATTACCAAAAATGAATTAAAAGTAAT	2	3	77561625	dbSNP	diploid	Equus caballus
BIEC2-794127	CAAGGCACCATCTTGATATTGGCTAGCCACAGGGAAAATCTCTGCTGTTTAACATCGTGC[T/C]TTTATAAACACAGATGTCAGGGACACAAGGTTATTTTTGTAGTTCCGCATCTTAAGTCTC	2	3	77578404	dbSNP	diploid	Equus caballus
BIEC2-834587	CTATGTCTGATCCACTGTGAAAGAACCTCTGATTGCCCGTGAGCCTGACCTTGCAGTTGG[A/G]TCATGGGTTGTAATAAAAATGTAGAAATGGCTGTCTAGGGCGGGGAatttgttcatggtt	2	3	77591949	dbSNP	diploid	Equus caballus
BIEC2-794133	GGAGGCAGGGGAAGAGGATGAACTGAGGGTGGAGAACCAGGATGGCCTTTACCAACTGAC[T/G]TGTACAATTACTCATTCTCAAACAAGAATGGAACCTTCATTGGACCTGCCCTCAGGCATT	2	3	77606059	dbSNP	diploid	Equus caballus
BIEC2-834601	CTCATGGAGCCCCACCTGGTGTAACTatagtaacaactctcataaaatgagctcttcccc[A/T]gtgtcaggcatagggctaagtcatttatgaacaagattagttttgatcttcagctcactt	2	3	77619306	dbSNP	diploid	Equus caballus
BIEC2-834609	ACACACACTTACATAAGCTTCCATTATGCATGAAGTTACTGAGGATCTTTGCAACGGCTC[A/G]TGGGAGACCTGTTTACATGGATTTTGTTACAGATGCTAACCACATTTTGAGTCAGACAGA	2	3	77626275	dbSNP	diploid	Equus caballus
BIEC2-834621	ATCAAAGAGAACCGAGGATCTCCAACTGCAacatgctcatccctgagccaagcactctgc[A/G]aaggagtttagaatgctgtgatggaccaagtaccctttcctggaggagggagcggggagg	2	3	77642166	dbSNP	diploid	Equus caballus
BIEC2-834625	catctagactggtttttgaccaaataactgggtgccatagactagccaaatagacctgta[A/G]aattaaccagcacatccctcaagatctagttcaaaaccatagcctggaatccagaggaat	2	3	77646617	dbSNP	diploid	Equus caballus
BIEC2-834631	ACAATTTTGTCTCTTCTTCAATAGATGGAAACCTACAGACTTGTACTGTATTTCCTTGAC[A/G]AAATCCTTCTCTCCTACTTGAATGGAAATTTCTATCATTTGAGTCACTTCTATGAGTTTG	2	3	77655979	dbSNP	diploid	Equus caballus
BIEC2-794178	CATGAAAGAACTTCTGGACTGCTGGAAAATGAGGTTTCAAAGACTTCCTGAAGCTGTGGG[A/G]AAACCCTTCAGTGTATCCTGACACTATGTTCTTCACACACACACACACAGAGTTGGCATC	2	3	77664001	dbSNP	diploid	Equus caballus
BIEC2-834641	CTTCACAACAATCTAGCAGCATTGTTGCAcccattttacagatgtgaaattgatggttaa[A/G]gagcttaggtaagtttaccaatgtttcaacacaagaaagtatatgaagtggcatttagaa	2	3	77675963	dbSNP	diploid	Equus caballus
BIEC2-834645	tatcccaattctatccagggcaaagtacaaaaagataaaaatgtgcaaaccttcatttta[A/C]agacacttccaggaaattacacacacctctttcacttgcatttcctcagccagaacttag	2	3	77688828	dbSNP	diploid	Equus caballus
BIEC2-834654	TTTGAAAGTAATTCTCAAAGTAGGAGTCATAAAGAAAAAAGAAAAGGTGGTGTTGACTCG[C/G]ACCAGCTTGGGAACAGATACTTGGAACTGAAATCTGAAAAATGGTGCATTCTGCCTAGAG	2	3	77702712	dbSNP	diploid	Equus caballus
BIEC2-834660	ctcagttaaatttgaattccagataaacaataaatatttagtaactgtacatcccaaata[T/C]tgcaagagacatttaactggatgtcctctattttatctggcaaccataGTCTATATGAGG	2	3	77723444	dbSNP	diploid	Equus caballus
BIEC2-834664	acaaaaatgactaagaacccatgCAAAATGGGAGAATTTTCAGAGAAACTGGCACCACAG[A/G]GACATCTCCAATGACTCTGATGGAAATTTTGGGGCAGTAACACTTTGTGTGAGTTTCCTT	2	3	77733807	dbSNP	diploid	Equus caballus
g. 77739533	CCCTGGTCATTACGGAATATTGTTGCTATGGTGATCTTCTGAATTTTTTGAGAAGAAAAC[A/G]TGATTCATTTATTTGCTCAAAGCAGGAAGATCACGCAGAAGCAGCACTTTATAAGAACCT	2	3	77739533	own	diploid	Equus caballus
BIEC2-794205	GGCACAAGAGGAAAACCAACCACACGGAACAGCCCAGCTCGCTGAGACGAGACTGGAAAG[A/C]GGGTGACAACCTGAAATGAGGTGGCGTCACCTGCGTTCTGAGCACTACTAGGCGAAAATG	2	3	77740038	dbSNP	diploid	Equus caballus
BIEC2-834667	ttttaatactgcagttaatgaagagaagggtctatacacagacagcaaagataactggat[A/G]ggactcaaatgggaatcaagttcataagacagatttccttatcccgacattccttttgtc	2	3	77747475	dbSNP	diploid	Equus caballus
BIEC2-834670	AGAATAATACTGTCTGTGTAATTAAAGTGCTGCTGCATACAAAAAGATAAACAATATCTT[A/T]AAAATGGTTACATTCCAGTTAGTGAGATTAGGGAAGAGtttttattttattttatttatt	2	3	77762752	dbSNP	diploid	Equus caballus
BIEC2-834671	TAACTGATCTCTATTATGTGCATATCTGAAGATATCAGCAATTAAATCACGCATCCTTCA[T/C]GGAAATTCATTAACATTGAGTGAAAAAGATCAGATTGTCTATTGTGAGGTTCTAATGCTC	2	3	77770117	dbSNP	diploid	Equus caballus
BIEC2-834673	TCTAAGAGGTCACAATTTTTTAAATGAATCCACTGACGTCTATTAAGAACCCAGGAAGGA[A/C]AGGCAGTGCTTAGCTGACTGCGTTATTTTTCTGGAATTTACTCCCTAAAAGTGGGTCAGT	2	3	77773425	dbSNP	diploid	Equus caballus
BIEC2-834675	GCATTAAATAATGAATATGGGCACCGCAATAAATGGAGGCACTATTACTTCAATCATTTA[T/G]CCCTTTTAAAAACAGTAGTTCCAAGTGACTATGAGTGACATTGATAGTAAATTCAATCCA	2	3	77776703	dbSNP	diploid	Equus caballus
BIEC2-834678	CACTCTGGATCACCCACCCAAAATGAAGGAAGCCATGCCATGGAGGATCCCAGAACAGCC[T/C]GCATTAAGCTGTGATGCAGCCACACCACCATAATCATTGAAAAGTCTTTTGTTTCAACAC	2	3	77781481	dbSNP	diploid	Equus caballus
BIEC2-834680	ATGCGTCTAAGGAAACTTACTAAGAGGCCCAGCAGCAATGAGTCAAGCTTCCAATAAATG[T/C]CATTTAAAGATATGACATCTGTCAAAGCTTTTCTCAGGTTGGAGGAGATGAGCAAAACTA	2	3	77784972	dbSNP	diploid	Equus caballus
BIEC2-834682	TTTTGATCTCAGACAAAGATATGTGTGGAGAGGAAACCTTTCTCTGCCATTACAAAGCAG[A/G]TCTTTGGGGAGTCAGATAAGGTCTGGATCTGACAAGCACAATAGATTAGGATCCATCCTT	2	3	77785750	dbSNP	diploid	Equus caballus
BIEC2-834685	CCGTGAATTTGCTAAGAGAATTAAGTCTCCACCTTTATCTTCCTTATGTCTCTTGGGTGC[A/G]CTCTTTTCTTTCCAGAACACGTACCCTAACATCCAGGCCCTCACTCCTTCATCCACATGC	2	3	77802189	dbSNP	diploid	Equus caballus
BIEC2-834688	ggcaaaaacagagagggctgtggcaaaaggagattttcaggaaagcagaagtgttcaatt[A/G]tatcctgtctcctagggaactcacataagataaggacagaagagcatcaattgaagtttg	2	3	77814747	dbSNP	diploid	Equus caballus
BIEC2-834702	GATGCAATCTAGAGGATCAAGGGATGTTAGTATTGAAATGGCCGTGGGGCAAGAGTCCAC[T/C]GTTCCCCCATCTCCCTGTgccaagcagaggcgtcagtggaggagcaggctggtgggtaag	2	3	77824636	dbSNP	diploid	Equus caballus
BIEC2-834709	gaagcagagataggcgtaatctaaaactagaagcaaagaaacacAAGTAGCTTCTAGCCA[T/C]TTATCACTCTATGCCCCTCCCTTCAACTCTGAGATTGGGGTCCAGCTCCTTCAGAAGTCT	2	3	77831853	dbSNP	diploid	Equus caballus
BIEC2-834713	CTGTAGCTTTTCGCTTTTGCTGTATTTTTTTGgtctcttcaactggattatgatctttga[T/C]tgtaagaactgtctttcatttcttcagtgtccttcacagcccctatgacttctgtgtcca	2	3	77841618	dbSNP	diploid	Equus caballus
BIEC2-834725	tactatgtgcactgcttcacagacttggttattattaaaattttgtattagtttcccagg[A/G]atgctgtaacaaattaccgtcgacttggcttaaaacaaatagaaatttatttgctgacag	2	3	77851821	dbSNP	diploid	Equus caballus
BIEC2-834729	gctggatcttactgctggcatattactgcacctgcctgaaaggaagcttccatgcaaggt[A/G]cttttaaagtgtccaaaagggcggagagtcggcgcttccctgagcttacctaaattaaga	2	3	77866058	dbSNP	diploid	Equus caballus
BIEC2-834737	tgctctgtgaatatggcaaaggccactgatgcagggcagtaaaaGCAGAGTCAGTGTGAC[A/G]TGGTAGTctgggagtcaggactggggaacctcagtcttgtttctgccacatgtgtgtttt	2	3	77880418	dbSNP	diploid	Equus caballus
BIEC2-834750	tcataagcacgcacagagcaGGGTCTCCAGAAGGTGTCATACTCTAGTGGGGTTGTCCTC[T/C]GACTGAGCAGCACAAATGGATGAGGGATCCACTCTGCTAACCGTGGTGAGAATGGCTGAG	2	3	77892238	dbSNP	diploid	Equus caballus
BIEC2-834757	attctgcctgccacagctgagtcctgttatatcagggaaggcttccatgagggagtgagc[T/C]gagttttacaaagatgaAAAAAATGTCGACTAGTAGGCAAACTGTCCATTGTAGAATAAT	2	3	77913066	dbSNP	diploid	Equus caballus
BIEC2-834766	acttcaagttGTTGCACTGCTCTGGAACATTCCAAGGGCTTCAACCCATTATAATCCGCC[A/G]ATGTCTTATGAGTCAGTTGGAGCATGTATTTCCAGGTGCATTTAGGCGTCCCAACCCTAC	2	3	77927686	dbSNP	diploid	Equus caballus
BIEC2-834788	TCCGAGTACCTGCCTTGGTGACCCGCCTGCTACCCCACAACGACAGCAGTTCCCATCTCC[A/G]GTCCCAGCTCTCTGCGGGCATCTCTGTAGAGCCCCTGTTTCTGTGTTTACTGAGTGTCAC	2	3	77934419	dbSNP	diploid	Equus caballus
BIEC2-834794	CCCGGTGCTCTGGAAGTCCTCCGCCCAAGGCCTACAGCTGTGGGGGCCTCAGTTGGGTCC[T/G]GAGTTGGTTGACCTTTGGAAGGAACTTCAAGGCTTATTCTTTCCCATAAGACTTGTCTGA	2	3	77948195	dbSNP	diploid	Equus caballus
BIEC2-834809	ccaatgtttacagcaaccttgcaagccagctattaatcttccaattttgcatgtaagttc[A/G]cacaatcggcaagcgaaagaggtgagactcaaactcgggctctctggccctagagcccAC	2	3	77958244	dbSNP	diploid	Equus caballus
BIEC2-834823	cgatgcccaatgccccttacccacaggattaggggtctaaagatggcgctcagcaacaga[T/C]acagaagtctccctgctggctggttctggcgagtgcatttggccagagttctagacgcag	2	3	77968976	dbSNP	diploid	Equus caballus
BIEC2-834837	TTAGTCAACCCTTGACTAATGTTGGATATGAAATTACACAGTAGCCATGTATTAAATATC[A/G]CCTGCTGTGTGTACGGAATGTAGCTATACAAAGTAAGCTTCATTTGGCAttgagagaacc	2	3	77976890	dbSNP	diploid	Equus caballus
BIEC2-834840	catcacaggtctattgcacattcgttcttactgctcaaatctcctctatcactcacctca[T/C]caggttaactgctaccaatccttcagatctcagctccatgcaaactttctcaaggaaacc	2	3	77989160	dbSNP	diploid	Equus caballus
BIEC2-834845	ggtgacccagccaatagctaggctccgaagcctttgcttctaacaccacatccagctctt[T/C]tccaGACACCGAATGGCCCTCTGTCTTTGATAAGAGAGACTCTAACCACGTGATTGGGGA	2	3	78000203	dbSNP	diploid	Equus caballus
BIEC2-834854	TTTAAAATATCATGTATAGGAAGTTATCTACTACCCAATATCCTCTCCATCAACACTGAC[A/G]GAAGCCAAGGCCTGCAGAGCTCTTGCATCGAGTGTAGGAAGGTTCATGAATATTTCAGAG	2	3	78013879	dbSNP	diploid	Equus caballus
BIEC2-834862	TTTACTCTGGGCCAAACCCAGTAGACCCAAGGAAATGAGGCTTACAAGGAAAACTGAGAG[T/C]GCCAGGGAGCACAGAGGTACTCTTAAGGCTTTCCTTGGACATTTAGAGTTTTGTTGCTTT	2	3	78020413	dbSNP	diploid	Equus caballus
BIEC2-834866	aaattagagactcaacggacatattatagatcatattagacacagttgacaagagaatta[C/G]tgtaccagaagacaaatatgaagttattggcaagaatgcagtacagaaggactgcatgat	2	3	78031950	dbSNP	diploid	Equus caballus
BIEC2-834875	ATGCCTCCATTCCATGTTGCAACTACTTCTGGGTCAAACCCCACAGCTGAAGGGGCCAAG[A/G]AGGAAGTCTGGAGGAAGAAGGAGAAGGGGGAGGGATCAGTCCAAAAGAATCATTCTTACT	2	3	78040303	dbSNP	diploid	Equus caballus
BIEC2-834886	TCTCAATACAGGCCCTCACCAAAATTGTGATTTATATAATCGCCTTCTTATCAATCTCCC[T/C]GCCACTCTGTTCCCTCATCCATCTTCTATGCCACCGTTTGCTTGATCTTCTTAATGTGTC	2	3	78052452	dbSNP	diploid	Equus caballus
BIEC2-834893	TGAAGGAAGTCCTGTTTCCACTTTCATGAGGCCTCACCTAATACCATCCACCACTGGTTC[A/G]TTATGGGTCTTCCTGGATCTGCAGGTGGAAGTGAAAACTTAGCCACCAGAAGGTTCCCAA	2	3	78073433	dbSNP	diploid	Equus caballus
BIEC2-834903	CTCAGGGGCTGGCACGTAATTGGAGCTCAAAAAACGTTAGATGAGTGTACAGGAGGGTGA[C/G]TGGACGAGTAGATGGGAGGATGGAGAGAGAGGCATACAAGCAAACCAGGGATGGAATTCA	2	3	78096970	dbSNP	diploid	Equus caballus
BIEC2-834907	TTCAAGATAAGAGAAGCCGAGGGACTCTGTCTAACAGCCACTGAACAGAATAGATAGGCA[T/C]TCAGTGACCTTATGAAGACAACGCAGCAACTCTCTGTCTGATAATTCTTTTTGCATTTTG	2	3	78119815	dbSNP	diploid	Equus caballus
BIEC2-794443	AATACAACAACTACCTATCAACTAAAATTGTTCTCGGTCATGGAGCCTCCTTGTGGAAGA[T/G]GTATCAAATTCTGCACTCCAGCCTTGTGTACCCCTAGAAAAGTTCTGAGGACCCTTCTTA	2	3	78144811	dbSNP	diploid	Equus caballus
BIEC2-834915	GCGCGCATCTTTAAGAAGAATCTTGATCATTCAGATCTAATACCTATTCCCAACCTTGTG[T/G]AAATCAAGCATGATTGTGATGACGTCCGGTCTTCACATTTAATTCTCTACCACTAACCCA	2	3	78192938	dbSNP	diploid	Equus caballus
BIEC2-794451	CAGATTATCCTCTTCAGTAAGTTAACCATCTCCCTACACTCAGCGTGTTTTCTTCATTTC[A/G]TTTACTTGGAGCCTCCAACCAGCACATCAAGACCAACCTGTAAACCCCAGCATCTTCTCT	2	3	78222270	dbSNP	diploid	Equus caballus
BIEC2-834928	atcctcagctcTCAGTCATAAACTTTTTCTTGATAGCACTTTTCAAAGTTTGTAACTGTA[T/C]GTTTGATGGATCGATGGGTGAATCAGCAGTGCCATCTTCGCTGGCTTTCCCAGTGACACA	2	3	78239707	dbSNP	diploid	Equus caballus
BIEC2-834933	ATGAGGGGTGGGGGCTGGCATTGCCCGGCCGTCTCCCTTCAAGCCTTAAGGAAAGATAGG[A/C]GGGCTTAGCCAAAAACATCGAAACGCTAATTAGCCAGCCCCGAGGCCAGAATGCCACATC	2	3	78260212	dbSNP	diploid	Equus caballus
BIEC2-834942	TTGAGTTTGGGCTAGGGGTTAGGATATCCTGGGTGTGAATCCCtcctcccttgacaatgg[A/T]aataataatggcccatctcaaagtgtggctgtgagctttaaatgagttaagttgcaacaa	2	3	78270768	dbSNP	diploid	Equus caballus
BIEC2-834946	CACCTTAGGAATGAGAACGGAAAGTAATATCTGACCCTTTGGCAACGACATTTATCAAAA[T/C]GACATTTGACGTGTGTGTGATGGTAGGGTCCTGAGCTACCAAAAGTTTGTAAACTCAGTA	2	3	78279302	dbSNP	diploid	Equus caballus
BIEC2-834954	TTTGTGATGAAATGATGATGGTGGTAACTACGCTTTTTTTCTTTGAGTAATGAATATTTG[T/C]AGAATGTAATGTTAAGCTTTAATTTTTATACATTAATATAAGACAACAGACTTGGAAGGC	2	3	78339688	dbSNP	diploid	Equus caballus
BIEC2-834958	AAGGATCATTGCTCAGCTATGTAGTAAACCACAGGCTTGCCATTCTAGTTCTTCCTCCAC[A/G]TGGGTAGAAATCAACCATCTTGATAGTGAGTGACAGTATAAAAATGTAATATTTGATAAT	2	3	78357148	dbSNP	diploid	Equus caballus
BIEC2-794495	tctgggaagtagaagaaattgcggttcaaatccaggaagtctggcttcaaagtTTCCTCC[T/C]ATTGCTCCTCTAGGAGTAGATGATGGATTCGTCCCAAATTTTCTAGAAAtgcactgtcca	2	3	78381906	dbSNP	diploid	Equus caballus
BIEC2-834978	tcctatgtaaaacattgtcagctaaaattttatgatcctttgtggccaaatcacaaccct[C/G]tacagctctttacaatgctccgtgcactgaattcgactcaggagcctccagtctgtgacc	2	3	78451254	dbSNP	diploid	Equus caballus
BIEC2-834992	GATAGCTGCTGTGTATGGTACATGCTAAACCGATACTGATGCTGACTGTGAACACACTAC[T/C]TCCCACTTGTGTCCCATAAAGGCCTGGCAGCATCATTTTAGGGATTCCCAATtgtcttag	2	3	78492660	dbSNP	diploid	Equus caballus
BIEC2-835022	TAGGCCAGGCCCAGAACTGGAGTCAATGGAGGTTTTGTTTATGTAACATCTGCAGCAGGC[T/C]CTTTGGAGAAAATAACCCCGGGTCTGCAGGCCAGGGCGAGCAGGGGTGCGGCTGGGAGCT	2	3	78569726	dbSNP	diploid	Equus caballus
BIEC2-835030	atgttcaagaaactgacagcaagctagtgtggctggagtgtgctgaaggaagggagtgtc[A/T]ccgaggtaacattggagaggtgagcagaccagaattgatcaaattattgccaaacctagt	2	3	78607693	dbSNP	diploid	Equus caballus
BIEC2-835074	AGAGTCATAGGACAACTATGTTCTGTGGCTTTTGGATTTTGGCAGCTCTCCTTGTTTCTG[T/C]ACCACCACTACCATCTACCTATAAGACCCTGTTAATATGTATGGTGGCCCTATGTTTCAG	2	3	78660911	dbSNP	diploid	Equus caballus
BIEC2-835132	AGACTGAGATGGGTTCTGAACCAGAAAAGTGAATTGCTTTAGAGACGAAACTTTTCTGGG[T/C]GGAATTTTTGGCCAGTTAAAATTATGCTGAAAACAGAGCTTTCTAGCATGTACAATTATT	2	3	78707485	dbSNP	diploid	Equus caballus
BIEC2-835148	agcacaatatctggcacatagtagtgttggctgagtgtttgtGCAATGAATAAAAGGGTT[A/G]TAACTCCCTTCCTGCCGCTCTCCCCCTGTTATTAAAGGGTCCTTAATTCTACTCCATATG	2	3	78750561	dbSNP	diploid	Equus caballus
BIEC2-835166	TTTCTAATTTAAACATCAGAAAGCTGGCATGAGAACTAGAAAGAGCCCTTCTTGTGACCA[T/C]TTTTTCAATACAAATCTTTATTGGTAAATATTTGATAAATCTTTAATGGTAAATTGCTAA	2	3	78805976	dbSNP	diploid	Equus caballus
BIEC2-346985	AAGGAACTCCAGATTTCAGTCCCCACCTCTCTTTGACTGACTTGGGGAAATGGGAGATGG[T/C]GTCTCTAGCCTGGGATTACAGCCCTTAGCTCTCTAGCAGCTAGAGACACTGGAGATTAGA	2	16	19137165	dbSNP	diploid	Equus_caballus
BIEC2-347005	CTCTGCACATGCAGAGCACAATTGCCACAGCCCAGGTGGTGTTAATATGGGACAATCCCC[T/C]GGGCACATGTTGCCAAGAGTTGTACAGCTTGTTCAGTGTCTTCGTCCATATGGCAGTCTG	2	16	19187786	dbSNP	diploid	Equus_caballus
BIEC2-347023	AGATTTGGATAGTTAGAGGATGTGCTCATCTCGAGACAATCCCAAGTTTGTAGATATGGA[T/C]GTGAGTTTGACCCACACTGGGAAGTGTATAGGTGAACTGGAATGTGAGTTCACAGCCTTC	2	16	19231805	dbSNP	diploid	Equus_caballus
BIEC2-347046	ATTCCACTGTGTTACATCAGATGTTCAAGATTAACTATGTTTTTAAACTGGGACAAAATG[A/T]GTCCTCTCACATGCCCTTGGCAGTAACATTTAACAATGGGTTATCTCTCAGTCATGAACT	2	16	19310208	dbSNP	diploid	Equus_caballus
BIEC2-347065	gcagctgtggagagtactaaaattgggcacagttttgtccTTAGGCCTTACTTCGCCAGC[C/G]CCTGCTCTCTACAGTGGTTCCAGCTCCGTGCCTCAGGAAGTGGTCATCTCACACCTCAAA	2	16	19338488	dbSNP	diploid	Equus_caballus
BIEC2-347084	ctagtacatgctcaacaaatatcttctgaatgagtgcttTTGTTATATGCCACACTCAGA[A/G]CACAGAACATGAAAATGGGAGAGGGGGCAAGCTTAAAAACTATAGTCATGGCAAACTTGT	2	16	19395794	dbSNP	diploid	Equus_caballus
BIEC2-347105	gtagtcagttgacaaatgaagagagaaaaagctaaggacctcacaggagacagaagtagt[A/G]ttcataagacctgaccatatactatgggccaaaaccagtcaagcagacctaaactaacta	2	16	19422640	dbSNP	diploid	Equus_caballus
BIEC2-347121	gaatcatgtatgaggatgttcctgttggccttacagtagcggggagttggaagcaatcta[T/C]ttgtttgttgtttggttaaaggatgcgtaagttatggtgggttcatgctatgaacactgt	2	16	19504215	dbSNP	diploid	Equus_caballus
BIEC2-347140	CGACATACAGTGGTTCAGAGAATGATAGAATAAGTTGAAATTTCAAGCCACAGAAAAGAA[A/C]AATTCAAGGATCTAGATAGCAAGAACTAATGGAGAAACTCTTTCAAATGAGGTTCTTAGA	2	16	19542433	dbSNP	diploid	Equus_caballus
BIEC2-347221	TGGTCAACCCTCACACATACATCAGGATTAAAGAAAGGCCTGGTAAGATGGTTGGTGACG[A/G]ATGGAGATTTTTCTGGGTGTTTCAAAGCTGTACTAGCACgctaagtgacttgtgcccagg	2	16	19595139	dbSNP	diploid	Equus_caballus
BIEC2-347266	tcagtcattcttcaaattagaagctttcaaagatcctcaccgtcttggtcattttccttt[T/G]gtttatgctccagtctCAAGGACTCGGATGAGCTGCGGACCCTGCAGGGAGAGTCTGAAC	2	16	19640406	dbSNP	diploid	Equus_caballus
BIEC2-347280	GTGTGACAAGATAGATGACACAGTTCAAAAATCATCTCTATTTTGACCATCAAAGAAATG[T/C]TACACATCGAATTTCAGATTCTTTCAATCAAAAAAATTAGAACCCAAAAGAATCCTGTTC	2	16	19672994	dbSNP	diploid	Equus_caballus
BIEC2-347299	CTTAATGTAAAAATAAACCAGGAGAACACGTTTTTCTCACTGATTGCGTGACTGTTTTCT[A/G]GTACTTACAGCTGAGAGGGAAATTAAATTACCATCACTGATTGGAAGTTCAGTGCTTGTT	2	16	19703946	dbSNP	diploid	Equus_caballus
BIEC2-347306	CAGCCCAGTGAGTGGTTATAATACGAAGAGATTTAAGGCAGAAAATGAAAGGTGCAAATT[T/C]CTCTGGAGTTTCTGAGAAAAGAGATAATACTATTTGGTAAGCCATTCCTAGGACTTGCTC	2	16	19716412	dbSNP	diploid	Equus_caballus
BIEC2-347311	aaggaactgcgagaaaatatatcgatagaaaaatgatactcttttattggtgggatttgc[A/G]gtgactgctgttttcctctttATCGCATTATCTACTAAATAGTATACAGTAACATTTTGG	2	16	19726295	dbSNP	diploid	Equus_caballus
BIEC2-347317	actaggttgtcattgtttctggggctttccggtgggcaaaactagaaaatGTTTCTTTTT[A/T]AAAATGAGTCATCTTGATGTTGCCATTTCAAATATAATGTTACTGGATTTTTTTCTTAAA	2	16	19742425	dbSNP	diploid	Equus_caballus
BIEC2-347326	cacgccttcatcttcaattttaaaactgatttctttgcaagcatttttctttgatttccc[A/T]agagctctcttttaatctctgattatttattttAAAAAATAGCATACgggggctggccta	2	16	19759842	dbSNP	diploid	Equus_caballus
BIEC2-347341	CGGAAGTTAATCAGACACTAAGATGAATACTTTGGAAAGAGGATAGTGTAAAGCCAAGTA[A/T]GCTAGTGTGCACCGTTGATGTATCTCAACTCAAAATTGTCATCAATTATTCACGAGTTCT	2	16	19776882	dbSNP	diploid	Equus_caballus
BIEC2-347347	GGAAGACATTGTGCTATAGGTAACAGGTGTCCAATTTATTTTCTTGGAAATTGATACTAG[T/C]GAAACATCATCTTGAGCTGGTGCTCCCAATGCACATATGTTTATTTATATATGGCAAACA	2	16	19782805	dbSNP	diploid	Equus_caballus
BIEC2-347357	CCTGAGTTAAGATACAAATGAAGTGTGTGGAGGATCTGAAACTGGTTCTCCTCCATTTCA[T/C]TCAAAGCTAACCTGGTTCTAGCTTGCAATATCCAATGCACTTTTTCCTGATCTCATTGCC	2	16	19793369	dbSNP	diploid	Equus_caballus
BIEC2-347374	ataaacaaaagctgaaagaatttgacaccagcagacctgaactccaagaaaaggcaaagc[A/G]ttctttaggctgaaaaagaatgaaaattcagatctaccaggaggaattgaagagaaccaa	2	16	19800773	dbSNP	diploid	Equus_caballus
BIEC2-347390	TCAGATAACAAGACTTAACAATATATTCAGGTCAACATTCCCAGAGCAAATAAGCTCCAC[A/G]TGCTTTTTTGTCCTCTCATCCCCCTATACTCATGATTCTAAATCCCAAGGAAGAGGGTTC	2	16	19813259	dbSNP	diploid	Equus_caballus
BIEC2-347396	aatgtggtttaactctgaagcttgtgatctcaaccattaATTAGACCGAGGAGAGTCAAA[T/C]AACGAAGTTTGAGAAGTAACACAACAGATCAGGAAGTCCTTTGAATGCCTTTGTATAAGC	2	16	19828448	dbSNP	diploid	Equus_caballus
BIEC2-347402	GCTCCCCACCCTCCTAGCTAGCAATTTTGGGGAATGACCCAACTTAATCCATTGATACAA[A/C]ATTGCtcagaaggaagctagaattggtcattcatgagaactcgactaaggaaatctacga	2	16	19840038	dbSNP	diploid	Equus_caballus
BIEC2-331784	AATATGTATTTTAAATTCCTTTTAATTTTCTCGTAATGACATATCTCACAATAACTTCCT[T/C]GATACTAAGGGATCAGCCTGGTTTAAGAACTTCGCTTGCTTGTTATTTTCACTAACTGAA	2	16	19850011	dbSNP	diploid	Equus_caballus
BIEC2-331788	CCTAAAATCCTTTTAGGAAGGAATGTGTGTAAAGCATTAGGTGTATTAATAGCTGTAATG[A/G]CAAGCAGCAGCAGGGACATCACGAAACATTCTGGCCCTcctggggtcaaatctctgctcc	2	16	19862920	dbSNP	diploid	Equus_caballus
BIEC2-347418	ATAGTTTTACTCGTCAAAAGTAAGAGTTTGACACCAGCCCACAAACAAATACGTATTTTT[A/C]TGAAGGAAGATACTGGTGAAAAGAATTTCTGTTGTTATACTAAGGGTGAAATGGATATCC	2	16	19871605	dbSNP	diploid	Equus_caballus
BIEC2-347435	TGCTAGCTTGTTTTAACACTCTAAAATATATTCAGAATAGTCTACCTTAACAGGCTGGAA[T/G]GCTGAATATTTTATGCTTGGACAAAGAGCAAACTGTAGGTCTTTCGCCAAGCACAGTCAA	2	16	19883392	dbSNP	diploid	Equus_caballus
BIEC2-331833	GGTCATGTCAACTATCGTGGGTTTGTGTATGTGTGTTTTCTTTTCTCATCTAGATACGCA[A/G]CTCACAAATGAAAAGCATGCAGAGGAGAAACCCATTAATGCTATCGTTATAAATTCAGTA	2	16	19894050	dbSNP	diploid	Equus_caballus
BIEC2-347469	TGAAAGTCGCTACAGTTTTTTCCAAGGGAGTAAGAAAACATATTCAGGCAGAGAAATTTT[A/G]CAAATAGGAAACATCATGTGGTGGAAAATTAGCATTTTTTTCAAGGATAAATGTGTAGGT	2	16	19906323	dbSNP	diploid	Equus_caballus
BIEC2-347474	CAGCTGGAGAACTTCAATCAAGAATCAGCAAAGACATTGGTTTGAGTGCCACGTGTAACC[T/C]GTTGTTTTTTGGTAAAATATAATCAACAACCCCCTTTAGAATAGTACAGGAAATTAAAAT	2	16	19930224	dbSNP	diploid	Equus_caballus
BIEC2-347479	aactgtatttcccttgaaacacacagggatttaaaagttaatggaaaaagtgctggcaac[T/G]gacatttagagtttttattgaaaccagaatgtttgaataaacagtagacattcaactaac	2	16	19943423	dbSNP	diploid	Equus_caballus
BIEC2-347481	tcacacatccacaatatcctattggtttacaggtcagttctattcaatgtaggaggagtc[T/G]acacaacagcatgaatgctaggaagcaagaatcactgggcaccatcttggaagctgggta	2	16	19953159	dbSNP	diploid	Equus_caballus
BIEC2-347489	tcattaacttcattcgttcactcaacaaacctttgcgagctaggctctgtgctgtgtgct[C/G]gacatagagtggtgaataagacaagatacagtctggggagacagacaaataaccacagtg	2	16	19961985	dbSNP	diploid	Equus_caballus
BIEC2-347501	AGAAGTTTTAGTGACTTCGTTAGGGCTCTCAAGAGATTAAAAAGAAACCAAGTCCACCAC[A/G]TCAGCAGgtacctttatatttcaagtctgtcttttgaaagagtgtataactggaattttt	2	16	19971166	dbSNP	diploid	Equus_caballus
BIEC2-347513	AAAATGTGCACACTGTGATGAGTTCTCTAAAgaaaaggcatgtagtcttaagagagtcta[A/T]aagggagagtttaacccagtcagggagtaaaagatacttgagctgaaatctgaaagatga	2	16	19984606	dbSNP	diploid	Equus_caballus
BIEC2-347517	TTTATTGCCCCAAGTCAGTGCAAAGGAGACCTATTTTAAAATTGAGCGACTTCTATTTTG[A/G]CTCTTTCTCAGTGCCCCTGAGGGTCTGCTCATCattttgctgaggcaccaacttggatct	2	16	19990149	dbSNP	diploid	Equus_caballus
BIEC2-347541	TCAAAGAAATCAGTGGCCCATTGAGGCACCCAGTTAGCTGGAAGAATTGCCTCTTGCAAA[T/C]GAAAATTAGCAAACAAGCTAGTGATAAATATGAAATGAACAAAGTATAAAAATACTGTTT	2	16	20002413	dbSNP	diploid	Equus_caballus
BIEC2-347552	AATCGACGTAAACAAGAAATTTAAGTGGACTGCAATGTTATTTGCCTGGGTCAGTTCATT[T/C]CTGAAAACAAAAATAATGAGAAGATGACGTCAGTTTGGATTTTACGCCAGATATTTTAGG	2	16	20013663	dbSNP	diploid	Equus_caballus
BIEC2-347562	AGTTCCTGTTTCTGGCCACTAGGGTGCAGTTTTCCGCTCCAAAAGGGAATTGGCTGGATG[C/G]GGCCTCTAGCCTGTAATACCTCCTTCCAAGTGTGAATTTATTCTTTCCCGCCTTGCTAGC	2	16	20026912	dbSNP	diploid	Equus_caballus
BIEC2-347568	CTCATTCAGTCATTCAGTCAGGACACCAGAGTCCACTACTGTCCAAGTCAACCCACAGAT[T/C]ATTCTATTTCTCAATCTCATGCTTTACAGAAGATTTTGTTCATCCTGTAACAGACGACTT	2	16	20034879	dbSNP	diploid	Equus_caballus
BIEC2-331943	ACATCTAGTTAAAGAGGAAAGAGTTGACTCTTATTGTGGACATGTTAGGCTGGAAAAAAG[T/G]ATGGATTAAATGGATTATCATCTGGTAAAAGCCAATGAATTGGGCAATGAAATTATTTAT	2	16	20045791	dbSNP	diploid	Equus_caballus
BIEC2-347585	gtgacctgctttggccagtagaatatggtagaagcgacactctgccagctctggtcaggg[T/G]ctttaagaggcctttcactttcagtgtaggaagccagatgccaaactctaaaagggctta	2	16	20059714	dbSNP	diploid	Equus_caballus
BIEC2-347598	GGATTTGCCAAGAAGCCATTCTATCATTTCAATGAACTCCCATTTAATTAGGCTCACTTA[T/C]GTCAGATTCTGTCCCCAAGCATTCTGCTAATAGTTCGAATGTTTTCATCTTCTGCTCGAA	2	16	20066988	dbSNP	diploid	Equus_caballus
BIEC2-347602	TCCTTCATGCTAACCTCATTCAACGCAATgtcaggaaataagattctagtccaagctctg[T/C]cacagaagacctgtgtgaccctagggatatcaattaacctctctgggtctatttctttat	2	16	20076501	dbSNP	diploid	Equus_caballus
BIEC2-347612	AAAAAGACAGTTCCAATGATATGGAGGCTTCATGCTCCTTTTTCTGTGAAAATTTTTGTA[T/C]GCATCACTTAGAGCAAAAATGAGGGGAAGCCCTTAGGCCCAAGCTGAACACACACACTGC	2	16	20091905	dbSNP	diploid	Equus_caballus
BIEC2-347622	GAATTCTAATACAATGGAGAAAGAAGATATGCAAATACAGGCTTTCACTGCAGCCCCATA[A/T]TTTCATAATATGTTGCTAAAGGGATCCACACGCCACAGTTTAAAAGAATATGCTAAAAAG	2	16	20096827	dbSNP	diploid	Equus_caballus
BIEC2-347628	GTATATTTATAAATTCCCTCGTGCCAGCTCCCTCAAGTGTTTTGCTCATGTTCGTCCCAG[C/G]ATTTTGCCTACTGACAAGTGTAGTCAGCCTCATGGGATGTACATAGTTGAAAGCAGAAGG	2	16	20111359	dbSNP	diploid	Equus_caballus
BIEC2-347633	ctatttgcaaatgggatcatggatactacctacctggtagttgctgagctgttgattagt[T/C]taagtgacgaaatgtgtgaaaagtgcttagcacatagtaaatgctcaataaataaataat	2	16	20128176	dbSNP	diploid	Equus_caballus
BIEC2-347636	cactgacattcgcaccaacagaggatcgagtgtccatttacccaaaccttccccaacGAC[A/G]ACTCCAACAGGTTTGAGAAGCGTTCTAACAATTTTTGTGAGCAGCCTACAGAATGAGTGT	2	16	20137996	dbSNP	diploid	Equus_caballus
BIEC2-332008	GGCTCACACCCTATTCAGTCTAGGAGCACTCTGACAAAGACAGCCTTAAGGAAATTAACT[A/C]TGCGGGTTGGGATACGGATGGAGGATGAGCAGAAGGATCATTGTGTCAGTATCAGTGGCA	2	16	20147039	dbSNP	diploid	Equus_caballus
BIEC2-347646	GTAGGGCTGCTATGTGAGCCAGGCCTCTTCTAAGGCGGCAGTTGGGTCTGCATGCTGGGT[T/G]TGCAAGTTAAGGACTCAAGCATCAGAAAGAGTTGGTCTTTCCCAGGAGCTTCCAAAAATG	2	16	20155880	dbSNP	diploid	Equus_caballus
BIEC2-347657	AAAATCAGTCATTCAGCCCACTGATAGTACAATGTTGGTAACTTAAATTTGTGCATGTCA[T/C]CTTTGATCAAGTTCTTGCAAACCAGTGGGAGATGGAAAGATTTAACCAGGATTCTCTAGC	2	16	20167265	dbSNP	diploid	Equus_caballus
BIEC2-332027	CCACAGaacatagctaggaacagcataagccctggagccagaagacctaggttgaaatgc[T/C]ggctctatcatttctcagctatatgacttgggcaggatttttgacctgcccaagcctcaa	2	16	20179799	dbSNP	diploid	Equus_caballus
BIEC2-347663	tgaaaagtacttagcacagtgcatgaaaggacagcactcaatcaacgttaTGCAAAGAAG[A/G]AGGACAAACCAGCCCTTAGGGCCTCAAAGAACTTCAAGTTATAGGACAAAAAGAAGTTAT	2	16	20189177	dbSNP	diploid	Equus_caballus
BIEC2-347667	tccagaatgtcatagaaatggaatcatataatacacaggcttttgagtccagttcctgtc[T/C]ctcagcaagtgcatttgagactcactcacgtcgctataggtatcagtagctcgttccttt	2	16	20196392	dbSNP	diploid	Equus_caballus
BIEC2-347673	tcgggagactgttgacagtacctagcaaacttggacacagaggtacccCAAGTTCCACTC[T/C]GCTTTACACTCCCACTGGCACCGTTGCATTTCTGGTTCTTGCCAATTCCCACAATATTCC	2	16	20210729	dbSNP	diploid	Equus_caballus
BIEC2-347676	tCTAAAGAAGAAAATTAACCTATTAATGCCCATGGACTCTAATGTTTCTCCTCTTATGAG[A/T]AAACACTACTTCTCTGACTTAAAATAGACCTTGGACCCCAAATCCTCGattttatgaaaa	2	16	20223433	dbSNP	diploid	Equus_caballus
BIEC2-347679	TAGTCAATATAAAAGGCCTTTGTTGAACAACTGCCTTTGAAAGGAAAGTGTAAAATTAAG[A/G]AGAGATCATGTATCTTCTTTGGGCACTAGCCAATATTTGATCATTAGTCCATCAAAGCAA	2	16	20233808	dbSNP	diploid	Equus_caballus
BIEC2-347683	gtagcttccacttgttccctcttggaaaattcactttggggagctctgaagcaccatgta[A/G]aaaatccagttaccctgctagagagaccacatggagaggccctgacactatacaggggta	2	16	20258276	dbSNP	diploid	Equus_caballus
BIEC2-347685	TTTCAGAATTTTCAAGAAACTTTGCATTATTTACTCAGGTGTCAACATAATCTCAATTTG[A/T]TGGTCCCATTGCTTACATATAGGTATAACAAATTAGGAGACAATATTCCATCAAATTTAT	2	16	20269568	dbSNP	diploid	Equus_caballus
BIEC2-347690	caacatccctaccacaaagaaggagaattgactgTACTTTGTTTCATCTCTTAGCACCAA[T/C]AGTAGTAACAACAATCATCGCCCCtactaactcaatgttttgagcatttacatacacaag	2	16	20279374	dbSNP	diploid	Equus_caballus
BIEC2-347698	ggccacattttgaaagccactgAACTAAGGTGGTGGCGGATGTGTTGTCATTGGGAAGGC[A/G]GGTGGTGATTTTGCTCAATGAACTTGGGATAAGAAGCATTGCATAGAGGCCGGATTCAGA	2	16	20283822	dbSNP	diploid	Equus_caballus
BIEC2-347699	gtttaaagttacaagacccagagttgaaatcccgagtccttctctaaagcgctgtgtaat[T/C]gtgagcatgtcacttgattcctagaagcctcgatttcctcatctctaaaagaagagattg	2	16	20296581	dbSNP	diploid	Equus_caballus
BIEC2-347702	tctctcctcagattctctgaggATTAAGTAATAATTAAAGAAGGAAAAAAGAGTTGAGTC[A/G]CTGGATGATATGGCTGTGGAAGAGATGGCGTGGCTTACCTAACTAttatgtaacccatcc	2	16	20309080	dbSNP	diploid	Equus_caballus
BIEC2-347708	TTGAGATCTACCTCTCTGCCATGAGGAATCGAATGGCAAAACCTGTGTCACACCGTAACA[T/C]TCTACAAGTTGATACAATTTCTGACACTGCACAGATGAACTAAAATTAGCTTTTACAATG	2	16	20313908	dbSNP	diploid	Equus_caballus
BIEC2-347716	taccaaggaatgtgattgctggatcgtctggcaagagcgcgtttagttctgtaagaaacc[A/T]cccaactgtctttcaaagtggcaatttcatgtaattttcatgtatcatgaaatcatattc	2	16	20330947	dbSNP	diploid	Equus_caballus
BIEC2-332082	CAGTTGGGGACAACTGTCGCTTGAAGTAAATGGCAATAATGGTCACGTCTCTGCACCCCA[A/G]GAAAAGAGACAAATGACCGTAAGCCAACTTGAGCCATCAGCTTATTCCCAAGAAAACATC	2	16	20367635	dbSNP	diploid	Equus_caballus
BIEC2-347721	ctggttctcaggcctcaccctcgactttatgactcagactctctgggattgaggttcaga[A/T]atctgaattttaaacaatcatcctaagtatgttttatgcacgcCTGTATGgacaggccct	2	16	20398830	dbSNP	diploid	Equus_caballus
BIEC2-347722	TTTTGTAGGAACATGATAAGGTTCGAAGAACTGTGGACTCTGCTTTGTCCGGTCTCCTAC[T/C]GTAGCCGGATTCCAAGTGGTCGTGGATTCTTAAGTGTACTTATCTCAGCTCCTTGTGAGT	2	16	20409717	dbSNP	diploid	Equus_caballus
BIEC2-347725	TTAATACATAAAAAATAAGGACGAAAATGAAAACAACCTGTAAGGCTACCACACGCAGAG[A/G]TGGCAAGAGAAAAATTTTATGTGTATTTTTCCAGTTTTTCTATGGATTGGAAATGCAAAA	2	16	20413094	dbSNP	diploid	Equus_caballus
BIEC2-347728	tgacttccttgttccTTTGTAACCAGAATCTACACCACCTCCATCTCCATATGCTTTTTT[T/C]CTTTTTCTTCCAGGCTCCTCAAACCATGGCATTGTCAGAACAAGTCCTGGGACACCAACA	2	16	20431210	dbSNP	diploid	Equus_caballus
BIEC2-347731	gacaccagcaatgtgtcagataggacctgttccaagagtctgaatcttggagtgaagaca[T/C]gcatggaacatgaagccagtcaacaacagccatgatgtgtagcatgagtgagaaatacac	2	16	20442577	dbSNP	diploid	Equus_caballus
BIEC2-347735	cccttaatccagagaagccaatgactgactgatgtggaagcacaaaaacccagctccttc[A/G]cctccaagcagaataaggtctgaggtatagttcctgctccagagctccctgtgggtcaca	2	16	20459618	dbSNP	diploid	Equus_caballus
BIEC2-347744	TTCATAttaggctgaaccctacgaaattgccaatatttggcctttaaccacaaaatggca[A/G]tttcctatgatttaacctaaTAGCAGCCTGTGTCTCaatataattatttaagttttctta	2	16	20474990	dbSNP	diploid	Equus_caballus
BIEC2-347775	CCCACAGGGCAGTGGTGCTGGGTGGGAGGAGGCACAGAGCAGGAGCACTGGCTCAGGAGC[A/G]GGGGAGATGTCTTCTAACCCAGCTACGAGAAGTCTAGCTCTgtgtttactgaagtggggc	2	16	20487455	dbSNP	diploid	Equus_caballus
BIEC2-347782	cattcttagtaacagaaccccaattttgtttgaggtaGTAGTGTGCTTTGCcaaaagact[A/G]catgagctgattcacactttttaaaaaaatcacatggaatatttactaggtggggaatgt	2	16	20495920	dbSNP	diploid	Equus_caballus
BIEC2-332185	ttaaaaaaaTTATATTTCTCTCAGATAATCATTTCTCTTTCCATATTACTCTGGGTGAAT[T/C]TAAGACCCACCTTTTTAAAGTCAGGTGACCTTTCTTTCTTCCTCTTTCCCCTTCATAGTT	2	16	20508682	dbSNP	diploid	Equus_caballus
BIEC2-347845	CTAGAAATACCTATTCCCAAGCAAATCTTAAGCCCAAGAGTTTATTCATTGTTCTGGGAA[A/G]GATGCTGTTTGTTCTGAGATATCTTTATGAGTTTCATAAAGTACTCTATTTATAAATGAC	2	16	20518068	dbSNP	diploid	Equus_caballus
BIEC2-347859	aatgtggatggcttagaccagggaggcgataatggagacagaagtggaccagtttcagaa[A/G]tcttcaggaggcaaactcaactgaacttggtgaagaattgtttgagagagaagagggaag	2	16	20526452	dbSNP	diploid	Equus_caballus
BIEC2-347866	AACCACAAAAAGGCCCAGTAGGTGACAAGTGATCCTTACACAATCGAGTCTGAATCAATA[A/G]CCAACAGTATTATGAGCAGAGACAAAAATAGAGACATGGGCCAGGGAATTGACTTataat	2	16	20544154	dbSNP	diploid	Equus_caballus
BIEC2-347890	AGCCTGTAAAATTACTCTTGGTTTCTGAGCTTCTGCCCCTCTCCATTTATGTCCATCTTT[T/C]TCATTTTTGCCTTATTCATTGTCTAAATTTCTTTTTAGTCCGTGTCACCACACGCTTCTT	2	16	20557561	dbSNP	diploid	Equus_caballus
BIEC2-347894	aaccactatggaggaacttcagtattttaacatgaagcacagctgctggagtgcattcct[A/G]ctgattatcagccctgATTACAGTAACAAGCGGAAGCCCTCTGGTCCTGCTTGTACTGGG	2	16	20577052	dbSNP	diploid	Equus_caballus
BIEC2-347907	CATTCCCTACCTCAGATCTGGATAATAAACACTTTGCAACCCAAGtgtattggtttccta[T/C]tgctgccattgaagttgccacgaagtaattaaaagacttaacaatacatatttgttattt	2	16	20593745	dbSNP	diploid	Equus_caballus
BIEC2-347913	GGTGTAGCCTTTGTGGAGAGGAGAAGAGCAGGGCTGCCACTTACATAGCATTTTCCTGTG[C/G]TTTAGATGGAAAACACTCTCCTCAGAGCCATGAGTTatggcttatccagcagagccccag	2	16	20610946	dbSNP	diploid	Equus_caballus
BIEC2-347930	TTGATTGAGAATGCATTCATTGGGTTCTCTGGTGGCCATTTCATTAGGGAAGCAGCGTTT[T/C]AGAGAACAGAGCAGATGATTTCCTCCAGCCCCTGTGAAAAGCAGCTCACCCGAGGACCCT	2	16	20633338	dbSNP	diploid	Equus_caballus
BIEC2-332301	ccttctgagcaaaggatcctattggctacacaggtcgcacacccatTATTATTAGGCCTC[A/G]CACCTACTGGACACCCAAAACATAGTTACTGAAATAAATGCAAATCTGAGAAAAAGCGTC	2	16	20643690	dbSNP	diploid	Equus_caballus
BIEC2-347948	cctccttgagatgtttttctcatttcaaagtgATTTTTTGAGATTAGGGCAGCATTTCTC[A/G]TGGTGCGACCTTTGACTCCCTTTATCAGATTCATCACAAGTGCTCATTTTTACTGAGAAG	2	16	20702873	dbSNP	diploid	Equus_caballus
BIEC2-348000	TTTTGTGTGATCAGGAAGGAAACGTTGAGTCACACATGCAGGAAGAAGGGATAAAGCTTT[A/G]GGGCTTCCAGGTGACCATAAATAATTTTCACTTGTCTAGTAGGATATTTCCCAGGACAGG	2	16	20735546	dbSNP	diploid	Equus_caballus
BIEC2-348044	TTAGGTGTAGTTGATGGATCCAGGGGTGCATGCCTGACCCAAGCTAAGGCAGTCACATCC[T/C]CTCTTAGGAATCTGGAATTGGGAAGTGAAAGCCTCAGAGACTGGATGGTGTCAAAATAGC	2	16	20797204	dbSNP	diploid	Equus_caballus
BIEC2-348072	acaacaataataaaaataataatgtctcatctcattgggttgtatgaggtaatgcaggta[A/G]attacttagcaagtacctggcacccaaagcactcaataaatgtttccttttattattATT	2	16	20854819	dbSNP	diploid	Equus_caballus
BIEC2-348095	GTTTTAACATTGATTTATATTTGGGGGGGAATTCTGTGTTGAGAATGGCTGTTGGCAGTA[T/G]GAGAACCAAATCTCATGTTCTTAAAGCCCCTTATCTTGTTTCCTCTGAGTCTGAATGACC	2	16	20919577	dbSNP	diploid	Equus_caballus
BIEC2-348112	tagtttcagattttatttgttttAAAGAATACTTACTCACGATACCGTGTACTTCATATC[A/G]TACAGGGCTAGAGTggctttgcgggccatgtgtgttctctgttgtacattattatgtgtt	2	16	20957298	dbSNP	diploid	Equus_caballus
BIEC2-348138	GGAAATAATGGAATAAAGGTGCGGGAAATACTCCGTGAGCCTAGACCCAAAGAATGAAGG[A/G]GAGGGTTCAGTGGTTCGCTCGAACGTAGCGGATGAAACATTGATCCAAGGGGGCTTACGG	2	16	21009219	dbSNP	diploid	Equus_caballus
BIEC2-348182	taacctctctgaacaccagtttcctcagttaaatgggacagcagttgtatccgttttata[T/C]ggttgctgtgtggattCCATCTGCATCTGTGTGGATGTGCATCTCTAAAAGACAAACACA	2	16	21055478	dbSNP	diploid	Equus_caballus
BIEC2-348240	TGAGATCAATAATCTATAGTAAGGAGGTGAGTCCAGCACAATGACCTTGTTTTAGTTCTT[T/C]ACCGTGTTCCTTCCAATTTTGGTCACATGTCTTGTAGAGTCTCCATTCATACACATCTGT	2	16	21092521	dbSNP	diploid	Equus_caballus
105394	GGAGGTTGGCTGGACACGAGTTGCTGATGGTGAGGCCTGGGGGCGGCAGGCCTTGGTTGC[T/C]GTAAAGGTCAATTAAGTTTCCGGAGACAGGTAACTAGAGAGAAAAACAATAATGGAAATG	0	16	20105394	0	diploid	Equus_caballus
105607	AAACAGTCATTTTTAAAGTAGGAAAACATGAGATGTTTACCTTTTCTTCACTCACAGATA[T/C]ATGGTCTCCTTAGCCAGTTCTCTGAGAGAGGAAAGAATGCAGAATCTCACACCCATAGAA	0	16	20105607	0	diploid	Equus_caballus
106427	GACTTTATGTCATTTATTCCTTCCCTTACTCGATTACACACTCCAAATTTTACTCTACCT[C/G]TGAGAAAAGTAAATTTAGACAGCATTTAAGTGTGATTAAAATATTTTGTGACTGCAAGGT	0	16	20106427	0	diploid	Equus_caballus
109506	ACTGTTAGCACAAGTAAACTGGGACTTTTATTATTTGTTTGTGATGGTACAAGAGGGCCC[T/C]TGTGTTCTCAAAATAGTTATTTCTAGACTTCAATTCCCCTAGGATAGTTTCTTCTCTAAG	0	16	20109506	0	diploid	Equus_caballus
110223	GGATTAATTCAACTCTGCCCAGGGGATCTTTCCTATCTGCAAACTCCTCTGAGATGGCCT[A/C]TCTGCCTCAAAATTATCCTTCTCCACTCAAGGGCTCAAGTGGTCTCCCCTTTCCAGACCA	0	16	20110223	0	diploid	Equus_caballus
110667	TTATTAAGTATGATGTTATTCTAACATAGAGCTTGACACATTACAGGTGCTCAATTAATA[T/G]AAGCTGAATAAAACACTATCAAAATTACTTGGTATAATAATTAATAAAAACACTTATTGC	0	16	20110667	0	diploid	Equus_caballus
111699	AGATGAGAAAGAAAAGAAAATGCTAACTATGAAAATTTAGTTTATTAAGGATTTTGGTGT[A/T]AATAAGTAAGGGGTATGATGTTCCCTGGCTGAGGGAATTTATTATTGGAATTTAGTCTTT	0	16	20111699	0	diploid	Equus_caballus
BIEC2-347629	ACTATCCCTCTACCACCCGTGAAAAGTAAAGGACGGCCTTTAAAAACTGCATTAATTTTT[T/G]GGGTCAACTAGAATACCACTGTAAATAGTACAATCCATAGTATTTCCCTTGGCGGCAGTG	0	16	20112120	dbSNP	diploid	Equus_caballus
112860	TTAGATGCCAGGCACCAAGCTCAGGGCTTTTCAGGGGCTAAGATATTTACCCTGACAATA[A/G]CCCTATCAGGGTAGATGCTATTATTATACTAATTTTCCAGGTGAGATAAATGAGAAGCAA	0	16	20112860	0	diploid	Equus_caballus
115148	AGAGTACAGTAAAACTCCATTAAAACGAGGCTTCTCATCTCATAATTTGGAAATAATGGG[T/C]ATTAAGTCACAACTCTCCTCTCAGGTATTTTTATGTTTCAAATTTGGATGCAACCATTAG	0	16	20115148	0	diploid	Equus_caballus
BIEC2-347631	TTGAGTACAAGACTTTAATGTGTTCTTACCTGAATGTCTGCTCCCATCAAAAGAGTTGTA[T/C]GTTCACCATTCATTCAACAAATATTGCTCGAGTACCAACCGAATGCCAGGCAACCACCCT	0	16	20123507	dbSNP	diploid	Equus_caballus
123963	CTACATGCACAGCCCTGTATACCTAAGCCAGTATCATGGAGGTAAACACCCAGTCCAGAC[A/G]TGTCTGTACTCCAGATTCATCTCTACCCACCCACTCCGCAGCACCACTTGGAGGACTGCA	0	16	20123963	0	diploid	Equus_caballus
124104	CTCAACATCCCCTCCAAATCGCTTCCTCCCACGGCCTTTTCCATCTTAGTAGTTGGCAAC[T/C]CCATCCTTCTATTAGGTTAAAACATACGAAATTATCATTTTTTGTAGGTCAAAAAACGGT	0	16	20124104	0	diploid	Equus_caballus
124262	CTTGGTCATCTTTGACTCCTTTCTTTCCTTGACACTCCATATCCAATCCATCAAGAAGTA[T/C]TGGCTCCCTCTTCAGAGCATATCCAGAATTTAACCCATTTTCACCATCTCTACTACTAC	0	16	20124262	0	diploid	Equus_caballus
124566	TCTCTGAGAAAAAACAAAGTACCTACAATGGGCTACAAGTCCCTAAACCAGTGCTATTCA[T/C]AGTGTTTGTTTGAAGTGCACATTCTCAGGCCCCACCCCAGAGCTAAAGAATCAGAATCTC	0	16	20124566	0	diploid	Equus_caballus
126316	TGGAGAAATAAAAATAGATTCAGGCAGAATTCCTGTATTAAAAATTTTGTAAAAGACAGA[T/C]AAACCCATGAAGTTGTTATTTAATGGTGAAATTTGCCTCGTTTCAATTTTTTCTTTAAAT	0	16	20126316	0	diploid	Equus_caballus
126824	AACTGGCAGTGGTCAAGTTTGTCAGAGATGAAAACATTGCCCTGGGCCTAAGCAAAAGGT[T/C]GGTCAGAAATGAGAGCTGAATGCTGCCGGTTTGAAGGTCAAGTCCACACGAGCTGAAAAC	0	16	20126824	0	diploid	Equus_caballus
126948	CAAAAAGCAGCCTCCTCACAATAACACAGACCTCAGGGCCATATCACGAGATTGTGGGGT[C/G]CTCCTGGTGTCTGAGGAACTGCACTGTCTTGGGCGATTCCTAAGACTTGTTACCTAGATT	0	16	20126948	0	diploid	Equus_caballus
127557	GGGCTGGGGCTGGGGCACTGACCAGGTCAGCACATGAACTGAGAGAGGCCATGGGGGCCA[T/C]AAGTTACAGAGTTTTGTAGGCCTCTCAAAGGAATTTGATTTTTCTTCTCTGCTACTTATA	0	16	20127557	0	diploid	Equus_caballus
127762	AGGTGAGAGTGGAGGAACAATTAGGAGGCTCCTGTAGCCACATATATGAGGGCTAATGATG[C/G]CTTGGACTCAAAAATTAAGATGCAGTTGGATCTAAGACACATGCTACCAGGTCTTGTCTC	0	16	20127762	0	diploid	Equus_caballus
BIEC2-347633	CTATTTGCAAATGGGATCATGGATACTACCTACCTGGTAGTTGCTGAGCTGTTGATTAGT[T/C]TAAGTGACGAAATGTGTGAAAAGTGCTTAGCACATAGTAAATGCTCAATAAATAAATAAT	0	16	20128176	dbSNP	diploid	Equus_caballus
BIEC2-347634	TATTATATAGTTTATTTTTATTCATTTTCTAGCTTATTTTTCTATAAAAAGGAAAGTCTC[A/T]TGGTAGCATATTTACTAAGCAAGCACTTGGTCAATCTATCAACCCATCACAAGCAGAAAT	0	16	20128483	dbSNP	diploid	Equus_caballus
128843	CAACACTGAATTCATATTGACCTGTTCAGATGAAAATCAGGACTACCTCTTATCGCACTG[T/C]ACAATGCAAATTCTCAGAGAGATTCAAAATTTATTACAAATCTATAAAAATGTATTAAGG	0	16	20128843	0	diploid	Equus_caballus
BIEC2-347635	TTCAGGGGTGGGAGAGGAAGGAGAGAGTCGGCAGGCAAACAGAATCTTTCAGACTCAATA[A/G]GAATTTTTGTTAACCAAAAGCATCTAAGTATCATGGGATTTTTAAAGAAAAGGTTAAACC	0	16	20129679	dbSNP	diploid	Equus_caballus
129999	AGTGCCCAAAAGTCTATACATGATGTGTAGTAACAGAAAGAGAGACCTCAACAGAAAAGA[C/G]AAGACCTCGCTCCTCTCCTCAAAGAGTTGATAACTGGGGGGTTAGAGCGGGGATGATGGA	0	16	20129999	0	diploid	Equus_caballus
130486	TACCACACGAACTACTGATGTGCCTCCAGCTTGTATCTGAGCTTCATAGCTAAGAGTTAT[A/T]TTATATCTTGACATGCAAAGGACACCTTTTAAGTTTACTGGAAGGAGGAGGAAATGTCAG	0	16	20130486	0	diploid	Equus_caballus
130637	AAGACTTCATATCAACTTGAGTTCTGGAGAGCAATATAGGCAGGAAAAGTTATGCTGGTA[A/T]ATTATCAGTTCAACAAAATAATGATAAACTTAACCCTAAAACTATACAGAATGAAAGTGA	0	16	20130637	0	diploid	Equus_caballus
132288	ACATCTCTCATTATAAGGCATAATGCTCAGGCCTTTATGTACCTCCATCTTACTTGATGC[T/C]CACAATAAAGTGCCATCACTAGTCTGATTATACAGATGAGTGGAGAGGTTAAATAACTCG	0	16	20132288	0	diploid	Equus_caballus
132716	TGAAAATGAGCAAAGGGAAGGAGAAAATATCACAAATAATCCTTCACTGAGACAAATCCC[A/G]AGAGCATGATGGTATTCATCTTTCTATCGACCCTAGTTGGATTTTTAACGTTGTCACCAG	0	16	20132716	0	diploid	Equus_caballus
133171	CAACGTTGCCCACACAAATACCTTTTTTTACATCAAGCCACAAGTGCAACCACCCTTACC[A/G]AAGAGCAGAATTACAACCCAGACTGAGTTCAGGGGCTAATGATAGCAGGAAAAAAGGGCA	0	16	20133171	0	diploid	Equus_caballus
135798	ACAATTCTTATGTTGAAAAGAATACGGGCTGTAGTTTAGAGAAGAATCCTATGATACGGA[A/G]AAAACCTCCAAATGGATTCTCTTAGATTTGTTCCCATTGGAAGCAACTGAGATGGGCATC	0	16	20135798	0	diploid	Equus_caballus
136095	ACACATTTTAAGATGTTTACATTTCACCAGAACCCACTAAACCAAGCTTTATATCTCTTC[T/C]TATGCTCAGTACAATACATTGCACATAGCAGGTGTTCAATAAACATCTGTTCAAATACTG	0	16	20136095	0	diploid	Equus_caballus
136465	CCTCATAAATGGATGAAGTATCCCTATGCCAGGGAGAGTAACAATTTGTGCAAAGGTAGA[T/C]GATAGATACACAAGGAAGCGTCAAGTTTATCTGCAGGAGAGTTTTCAGCACATGGCTCAA	0	16	20136465	0	diploid	Equus_caballus
137289	TGAGAGCCCTCAAGGAAGAATTCATCTCCTAAAGAAAAATAACGGCGTAAAACATGAAAC[A/G]TGACACACGACGTGCTTTCTTCATTTATTTAGACAGAAATGTCATTCAAACATCAGTAAT	0	16	20137289	0	diploid	Equus_caballus
BIEC2-347636	CACTGACATTCGCACCAACAGAGGATCGAGTGTCCATTTACCCAAACCTTCCCCAACGAC[A/G]ACTCCAACAGGTTTGAGAAGCGTTCTAACAATTTTTGTGAGCAGCCTACAGAATGAGTGT	0	16	20137997	dbSNP	diploid	Equus_caballus
138215	AAAACAACTAAAAAATGTCCAGGACGGCACTTAAAGAAGCTAACCAAGCAAAGACAGTGA[T/C]GACGAGCTTCTGTGATAAACACTTTGGCACACATATTGGGATGTGCCTCACTATTGTTTT	0	16	20138215	0	diploid	Equus_caballus
138682	GCATTTACAACACAGCAGCTATAAAGTATCTATGTTATTTTGCGTGATTTTCTTTAAAAA[A/G]AAAACCATAAATATTAACCATATGTATGTCTGAATCAACTTACTTTTGTCACTCAATATG	0	16	20138682	0	diploid	Equus_caballus
138901	ACATTTAGGTTGACTGTAATTTGTTGCAATCACAAACAACGCTGCGGTGACTCTGCGCCT[T/C]TCCTTTAGGGTTTCTTTAGAGTACAAATCTTGAAGTGAAATTGCTAGATAGTAGGTTCTG	0	16	20138901	0	diploid	Equus_caballus
139609	GACAGCACTAACAACAAATTACAAGTCAGGCTGGCTTTTGTGAATTGTCTATCTCTATTC[T/C]TTGCTGTGTCTCTCACCTCATTGTTTTCTTATTGATTTTCAGGAGTTCTTTACATATTCT	0	16	20139609	0	diploid	Equus_caballus
140767	GCACAAACTTAACCACCATGCCACTGGGCCAGGCCCTGTGGGTCTCCTGTATGAAGTCAA[T/C]GATAATTTCAACTACAAATTTTGTCACTGTGATAGAGGCCATTAGACTGGGAACGGAGGA	0	16	20140767	0	diploid	Equus_caballus
145634	GTAATTAAAAGTAGTATTTTTGTCAGAAGATCAAACTAGCGTCATATATTTAAAAAAAAG[A/G]AAGAAAGAAAGCCTCAGGCTGGTTTTCAAAAGGGTCTATTTTATACCAGAATAACCTATG	0	16	20145634	0	diploid	Equus_caballus
BIEC2-332008	GGCTCACACCCTATTCAGTCTAGGAGCACTCTGACAAAGACAGCCTTAAGGAAATTAACT[A/C]TGCGGGTTGGGATACGGATGGAGGATGAGCAGAAGGATCATTGTGTCAGTATCAGTGGCA	0	16	20147040	dbSNP	diploid	Equus_caballus
147319	ACATTTAGAAAAAAAGGCTCTAAATGAAGCTAAATACTACTAATGTTAACACAGAGGCCA[A/C]GTCTTACTAAAGACATATTGGATTTTTAAAAATCACATTGGTTCCTATCACTGCTAATTT	0	16	20147319	0	diploid	Equus_caballus
148366	CTCCACTGGGAGCAGAGGAAAGGGCCACTCACCCATGGTGATCAGAAGTGTGGCAGAGAA[T/C]GCCACTGCTTCCTGCCTTCAGCCCTCACTAGGGCCCACCGTTACCTTCTCTGAAAACCCA	0	16	20148366	0	diploid	Equus_caballus
148625	GCAGAAGCAGGGAGGTGTATAAATGGCTTTTTAAAAGAGAAGTCACTGAAAACAACAGTC[T/C]GCTTTGCAGTCATGTCCCCAGGCAGACTCCAAGGAGAGACACCCCCTAGAGGTAACTCAA	0	16	20148625	0	diploid	Equus_caballus
149763	GGATGAATAGACAAGTGTTCACTTCCTTTCTGCCGAATCATTCAACAAATTGGCAGCCCC[A/T]TCTTTTGCCCTCCACTCTCCCAAATCTAGTCTTTCAAAGGTCACGGTCACCTCCCAGTGG	0	16	20149763	0	diploid	Equus_caballus
BIEC2-347642	TTTTTCCTTTTTACCTAACAAGGTTCCATTCACTTTATCCCTTAACTTTTTTTTAACCAG[T/G]GCTCTCTTCTTACGTCTTCTAAGAGTTCCAGAGGCAATGCTTTCATCATCATTTATTCCC	0	16	20151195	dbSNP	diploid	Equus_caballus
154400	CAAATTACAAGATATGGGGGGGTGGGACAGCAGGATCTCAGACTAGAAAAAGAAAATGGA[T/C]GTATCACGTAAGGAAGAAGTCAGGTATTTGCGGAGCATACAAGTCAAAATACTTGGAGAT	0	16	20154400	0	diploid	Equus_caballus
155757	GCAGGTCTAGGAAACGAGGGTCAGGATCAGTGCAGAAGTTCGCAAGGGGTGGTTACTTCC[A/G]ATTTTCTCCTCTTACTAGGAGGGCGGTAAAAATCCGTGGCTCCCGGTGGAAGAAAAGCGC	0	16	20155757	0	diploid	Equus_caballus
160266	GTGAACCAACACACTTTGACAAGCACCTCACATCCAAAACCTCCAAGAGCCTGGAATTTT[T/C]TTTTTTTTTCCTAATTTGCTCCCCCTTTCTCTTCACCAAGAGACAAAAGAAAGCCCAGTA	0	16	20160266	0	diploid	Equus_caballus
160464	ACAAAAACAAGAGGGCACGTTTCCATCGCTGCACAATATTGCTTTTGTTTAAGAGCCAAG[T/C]CTCAGTCTTGAAACGTGTTGGTAATAAATCAGCAGGCATTATTTTAAATCAACCGGTTTT	0	16	20160464	0	diploid	Equus_caballus
160827	ATCTAATTTTTACTACTTCACTAGAAAAACAGAGCTAATCTTGTCACCTTTAGGCAGCCT[C/G]AACTACCATGCAGTGTTCAGAAAAAATGTTACATATTTGTAATTTAGCCAATAAGAATTT	0	16	20160827	0	diploid	Equus_caballus
161102	TCTGAATTTTGCTTTTCATGTTGGGCCTCTTAACTACTTTTTAACATTATTCACAACCTG[A/G]TGATTCAAATCCTTTTATTCATTTTTAATTTTGGGGACCCTTACACCTTGGTATCTTTCC	0	16	20161102	0	diploid	Equus_caballus
161576	ATCTGCTTCATATGCTCCAATTCTGATTCATCTCATTTTCACACGGTTATAAATTAACAC[A/G]CAAAAACATCTAACTTTATAAACAAGGTCTCAAAGACTAGTGTATCGTCAGGAGCTAAAT	0	16	20161576	0	diploid	Equus_caballus
161904	CTGTTTAAGAGCATACCTATGGAAGGTAGTCCATCAGTGTTCTTTCAAATCCAAGTCCTT[T/C]CTTTAACTGTTGGGTTTAAGGTCGTGAAGAAGACTCATGACCGACCTTTTCACATAGTAA	0	16	20161904	0	diploid	Equus_caballus
163337	GCCTCGATAAGTGTTCTCTAAACACAACACAAAGAGAGGAGTTGAGAAAGATGCTGAGTA[T/C]ACTACAGGAATGTTTCTCAACCTTTTTTACATCATAACTCCCCTAAGGAGCCTTTTCAGA	0	16	20163337	0	diploid	Equus_caballus
BIEC2-347652	TACCATTCAGAGCCAGATAAAAAAGGCCCACTCCAATTTTCAGCCCTCACTCCTAGGCCC[T/C]AGACCTTAATATTCTCTTTAAGATGCTACCCTAACCTCCAGTAGTATAGAATTACGAGAA	0	16	20163691	dbSNP	diploid	Equus_caballus
165961	CGAATCACTATCCAAACGATATGCCACATTTATGAGAACCACTAGATAAAGCCAAAGTAA[A/T]TTCAGCTGACAATGTAGAGGGCCCTGGCAAAATGTGTTTCTGTATCTGATGAACAGCAAG	0	16	20165961	0	diploid	Equus_caballus
168089	AGTTCTAATAACTTCTTTGTGCTTTAACTTCGGACATTTTTCTGGCATACCTAAATTGAG[A/G]ACTGAAGCTCAAGCCAGCGTTACCAGGACACAGCAACATATGAGGAAAAATGGGTACATT	0	16	20168089	0	diploid	Equus_caballus
168975	CCAATTATAACACATCAGCCCCTCTATTTGCTTCATTAGTAAACTGTAAATAGTGGGAGA[T/C]GTTTTTTCCAAGCACATGAATGAATGCAAAGACCAGGAATGAATCACCAGCGACATTGTT	0	16	20168975	0	diploid	Equus_caballus
170680	TTTTTCGAAAATGCAGGAAGTAAAAATCATTAAGGAAAGAAGCATTTGGACCAGAATGTT[A/C]ACACTGAACTCGACCTTAGCCTTTGGGAAAGGGGGCAGAAGACAAGCTGGTTTGACAACC	0	16	20170680	0	diploid	Equus_caballus
174337	CACACAAAGTTCCTGAGAACTGGGGAATGCCCACTGGCGACTCAAGGAGGACCGCCACCA[A/G]TTGGACACCAGTTCTAGCTCATTCACTGCCGAGCAGCATGATCTTTAACGAGCCATTCAG	0	16	20174337	0	diploid	Equus_caballus
174897	CTTAGTCTCTAGGTTAAAGGAGCTGTTAAACTTTTTCCTGCATTTCCTCTCTTCAATTCC[A/G]TAGGCAAAGTCCAGGTCTGTCAGCTACTAACCTGTGACCGTGGCCAAGTTAGTCAATCTG	0	16	20174897	0	diploid	Equus_caballus
178456	GGAGTCGGTACTTGGATGGCATTAAGCATCTGGATCAAACCATCCCTGAACCCTTGACAA[T/C]CCTGGATGTTGGACATTGATTTACAAGGGCCAACCAATCTCCATTTTTGCTTAAGCCAGT	0	16	20178456	0	diploid	Equus_caballus
BIEC2-332027	CCACAGAACATAGCTAGGAACAGCATAAGCCCTGGAGCCAGAAGACCTAGGTTGAAATGC[T/C]GGCTCTATCATTTCTCAGCTATATGACTTGGGCAGGATTTTTGACCTGCCCAAGCCTCAA	0	16	20179812	dbSNP	diploid	Equus_caballus
179983	TTATGAGAGCAATTAAATGAGAGGATTAAATGTGTTAATACAGGTAGGACACTTAGAATG[C/G]TGGCCGGCACACCATGTAGACAATAAGTAAAAGATAGGCAAGGAATTCTTCTACACTATG	0	16	20179983	0	diploid	Equus_caballus
181305	TGTTTGCATGTTTTCTTTTCCTCTCAAAGAGAAAAAAAATCAATATACAGAAATGCAAAT[A/G]AGATGTTTATTAATGCAACTGTTACTATTACATCGTGGGGGGGGGGTGGGAGGGGGGGGA	0	16	20181305	0	diploid	Equus_caballus
181696	GTTCTCCTTGTCATAGCCACCTACTAGAGGTTACAGCTGAAGCTGATTAAAGCCACGGTC[A/G]CAAAGTAACAGTTCCAGTATTTTTAACTCCCAATAAAACCTTCCCTTTCTCTGTCCTCCC	0	16	20181696	0	diploid	Equus_caballus
188003	TTGCAATAAGCAGACCACAACCTACAATATAAACCAAGTAGATGAGACAACAGAAAACTGG[T/G]GAGGGAAACACCAATTAGATTATGCCATTCTGATAATCTCTTCAAATAAGAAATTTAGTA	0	16	20188003	0	diploid	Equus_caballus
188534	CACACACCACCTTAGCTAAGGTCCTTGCTACTAAGGAAAGTGAATCCATCCTTCCTCGGC[T/C]TCCATCTCCCCATGAGATATCAGGGTATCGACAGCTCAAAGAACCACCTACAACATTTAT	0	16	20188534	0	diploid	Equus_caballus
188771	AAGGTAGAGATGGACAGTTTCTTGTGGACAATCATGCTATGGTGGAAAGTGATATGGAAG[A/T]TGATAGACTGACATGTGAAAACTCTACTTTCTGTAAGATGTGGTAAGGATCCAGAGCAGT	0	16	20188771	0	diploid	Equus_caballus
190807	AGGACCAATATATTTCCATTTCCTAGTGTGCCAGGCAGGAAATTTAAAATTTTGAATATTT[C/G]AAAAATTATGACATCGTGTCTCATTTTAAGAAAAGAGGGGGGGAGGAGAGAAGACAGAAT	0	16	20190807	0	diploid	Equus_caballus
191572	AAAAAAAAGTAACCCAATATATCAGCACGATTTATACTTGTTAATGGGAAAACAAGGAAG[A/G]AAGTACTTGGAGAAGAAAAGAATAATTCAAAAAGGCTTTCTAAGGGAAACGAGACCTTTG	0	16	20191572	0	diploid	Equus_caballus
192426	TACTCTATTGCAGCGAGAAGCTAACAGCGGCAAAGAATTTCAGTCTGATAAAGAAAATCA[A/C]GTAGGGTTTTGAAATCATAGCAAGCCAGCCCAGCCCTAATCGCTCCCTAACTGTGGAAAA	0	16	20192426	0	diploid	Equus_caballus
193082	CTACCTCCAGGGTAGAAGGGATTAGGGCAAAGAGAGCCACAGATAGGTACCGCAGATAGG[T/C]AGAATGTAGACTCGCAGTGTATGAAAATATAGAAAATAGTTGCCAGCATGGGGGGAAACT	0	16	20193082	0	diploid	Equus_caballus
193283	TAACCTGGGGCTGGGCTGGGGCAGCAGGGCAGTAAGAGTCAAGTTAGAGCGATAATTCTCT[T/C]CTGTCAGTCATGGTAACTCAATGCCTTCTCACTGAATCCTAATACTGCAGAGCAGTGGTT	0	16	20193283	0	diploid	Equus_caballus
194793	CCTTTACATAAAAAATCCTGGACATTCTTCAATAAAATGAAATAGAGACACTTTACCCAC[T/G]GTTGGCAGGGAATGGAGTAACTAGAACACTCAGATACAGCAGCTGAGGGTGTAAATTCGT	0	16	20194793	0	diploid	Equus_caballus
194871	TAACTAGAACACTCAGATACAGCAGCTGAGGGTGTAAATTCGTACAAAGACTTTGGAAAC[A/G]GTTTGTAATACCTATCAAAGCTGAACATATGCACATCTTATGACCAAATAATTCCACTCC	0	16	20194871	0	diploid	Equus_caballus
BIEC2-347667	TCCAGAATGTCATAGAAATGGAATCATATAATACACAGGCTTTTGAGTCCAGTTCCTGTC[T/C]CTCAGCAAGTGCATTTGAGACTCACTCACGTCGCTATAGGTATCAGTAGCTCGTTCCTTT	0	16	20196303	dbSNP	diploid	Equus_caballus
196513	TTGGTGACTGTGAATAAAGCCACTATCCACTTTTAAGATTTAAAAAACAAAAAAAGGATA[T/G]TCGGAAGTAACTCACCCAACCCCATAGGTGATAAAAAGAAAACGGTATACACTTAAAAAA	0	16	20196513	0	diploid	Equus_caballus
198046	GGAATTCCCCAGGCAAAGGAGGAAGGAAGGGAGACTTCCAGGGAGAGGTACATGCTTCAG[A/G]AAGCTGGTGGCAGGAAAAAGATCTAAAGAGGAAAGAGGAGCGAAGCAGAGAAATAGGTAA	0	16	20198046	0	diploid	Equus_caballus
199048	CTTTATGTGATCTAGGAGCTAACATAAAAGTAATATACTGGAACCCATCCATGAATGCTC[A/G]AGGAAATGTGTGAAGAATATTTTGTTTTTATTCCTCAGCCATGGTAATAGACAGAACATT	0	16	20199048	0	diploid	Equus_caballus
201885	CCTCATGGTCTTTACAGTTGGCAAATAAGCTCTACGCAGGTTTGTGGTGTCTTAATTTTC[A/G]CACTTAGAACTGAATGAACAACTATTCCAACTTTCTCAGCTTTTCAGTTCTCAAAGCAAG	0	16	20201885	0	diploid	Equus_caballus
205731	CCATGATGGATTAAGTGTTCCACCTCACTCTGGGCAGTAACTTTTCTCAAAACTCATGGT[C/G]ATTCACCTTGTTTTACCCATAGAAGCATTCCTGGAAAGGCTGTGTTTGAGAAGGGGTGAA	0	16	20205731	0	diploid	Equus_caballus
205914	ACAGGGAGGACCAGAAGCAAGGCCGAGAAGGGTGCTCTGAATTCACCATCAGCAAGGGAG[A/C]TATCTCTTCGCAGCCTTATATTTTATCTCACATTCAACTCTATGATATACTCTTGCTTAT	0	16	20205914	0	diploid	Equus_caballus
206396	AAACTTGAGGCGAGTTCCTTCCTGAGCTCACAGAGATGTCACTGCCACTCGGAAAGCTAT[A/C]GGCCACTGACATGCCCCAGCTCTCACATCACAGAGACCTCCTTCAGCCTGTGTGAGAGCT	0	16	20206396	0	diploid	Equus_caballus
208253	CAGAATTTTTTCCAGATTTTATAAAGATAACAGAGTACCTACACAGTATAATATCCCCAG[T/C]GAGATCAAGGCAACAACTCATAATCAAGTGCATTAATATTTCTGCCAGAAAACATAGGA	0	16	20208253	0	diploid	Equus_caballus
208846	GTCACGTATTATCTTTTAGGCTCCCGAGCACCTTTTAAGATATTTCCTGTGTTTGGAGAA[T/C]TCCTCTTTTGTGGGTTTAGAGAGAGACAGAGATAGCTTCAACTTTGGAAGCCAAATGTTC	0	16	20208846	0	diploid	Equus_caballus
210339	TAGAGAAAGATGATAAGAAGAGGTATAAATTGACCACCAAAGGCTTCCTCCTTCAGACAG[T/C]ATGGCAGCCACCATCTGTCTACAACCTCATGAGACACCCTGAGCCAGAACTGTCCAGCCC	0	16	20210339	0	diploid	Equus_caballus
210440	GAGCCAGAACTGTCCAGCCCAGCCCTCCTGAAGGCCTGACCCACAGAAACCACGACAGAT[A/T]ATAAAACGGTAGCTACTGTTTATAGTCACCATGTTTTAGCATGATTTGTTATGCAGCAAT	0	16	20210440	0	diploid	Equus_caballus
211614	ATTTCCATTTTACAGATAATGAAACTGAGGGGTGGAGAGCTCAGCTAACTTGCCTGAAGT[C/G]TTATCCATGAAACTTTGAGGGTCTTAGGTAAAGTAAGATTAAACAAACAGTGAAAATCAA	0	16	20211614	0	diploid	Equus_caballus
212163	AAAGCACCAAGGGCCACAATAGGGGCAGGAGAGGGATGCAATTTTAAATACAGCAGTCAG[A/G]GTAAGCCCAGAAGGTGACATTGGAGCACAAGCTTAAAGGAGGTGAGAAGATGAGTTCCAT	0	16	20212163	0	diploid	Equus_caballus
212622	AGATCATAGTCTCTCCTACAGAACCAAAGAAACACACTGGATCTAACTCTTGTTTTACTC[A/G]CATCCCAAAGGAGACAGCAATTCAGGACACTGAACACCAAGGTTCCTCTGGTCTCAGAGG	0	16	20212622	0	diploid	Equus_caballus
213866	GGAATAAAATTAGCAATCCATGATGCTCATAATATCAGACTCCAAAAATATGTGAATATAT[A/T]GATTTTACCAAACTTCAAATCATCCCAAGATTCAAACACAAAAATTAGGATCAGATTGTT	0	16	20213866	0	diploid	Equus_caballus
218711	TTCTAATACGCCAACGCCCTGCATGCCTGCCACAGATATTAACTTGATCACGAGTACTAC[A/C]CTGCTCACAGAAGACAAAACTGACTTAAAGGGAAGGAAATTCTCTCGTCGAGAGGCAAAC	0	16	20218711	0	diploid	Equus_caballus
BIEC2-347676	TCTAAAGAAGAAAATTAACCTATTAATGCCCATGGACTCTAATGTTTCTCCTCTTATGAG[A/T]AAACACTACTTCTCTGACTTAAAATAGACCTTGGACCCCAAATCCTCGATTTTATGAAAA	0	16	20223259	dbSNP	diploid	Equus_caballus
