# Supplementary material for: Accumulating Mutations in Series of Haplotypes at the KIT and MITF Loci Are Major Determinants of White Markings in Franches-Montagnes Horses
Source: PLoS One. 2013 Sep 30;8(9):e75071. doi: 10.1371/journal.pone.0075071 (PMC3787084; doi:10.1371/journal.pone.0075071)
Supplement: Table S4 — Haplotypes and genomic position of SNPs defining the major KIT and MITF haplotype blocks. (XLSX) [file pone.0075071.s006.xlsx]

## Sheet: Table S4
Supplementary Table S4
Chromosome	Position	K1	K2	K3	K4	K5	K6	K7
ECA3	g.77733807	G	G	G	G	A	A	G
ECA3	g.77739533	G	G	A	G	G	G	G
ECA3	g.77747475	A	A	A	A	G	G	A
ECA3	g.77770117	T	T	T	T	C	C	C
ECA3	g.77773425	A	A	A	A	C	C	C
ECA3	g.77784972	T	C	C	C	C	C	C
ECA3	g.77785750	G	A	A	A	A	A	A
ECA3	g.77802189	A	G	G	G	A	A	A
ECA3	g.77814747	G	G	A	A	G	G	G
ECA3	g.77824636	C	C	T	T	C	C	C
ECA3	g.77831853	C	C	T	T	C	C	C
ECA3	g.77851821	G	G	A	A	G	G	G
ECA3	g.77880418	G	G	G	G	A	A	A
ECA3	g.77927686	G	A	A	A	G	G	G
ECA3	g.77934419	A	A	A	A	G	A	A
Chromosome	Position	M1	M2	M3	M4	M5	M6
ECA16	g.20026912	G	G	G	C	C	G
ECA16	g.20034879	C	C	C	T	T	C
ECA16	g.20045791	G	G	T	G	G	T
ECA16	g.20059714	T	T	T	T	T	G
ECA16	g.20066988	T	T	T	C	C	T
ECA16	g.20076501	C	C	C	C	C	T
ECA16	g.20091905	C	C	C	C	C	T
ECA16	g.20128176	C	T	T	T	T	T
ECA16	g.20137996	G	C	C	C	C	C
ECA16	g.20147039	C	T	T	T	T	T
ECA16	g.20189177	T	A	A	A	A	A
ECA16	g.20223433	T	C	C	C	C	C
ECA16	g.20258276	A	G	G	G	G	G
ECA16	g.20269568	C	T	T	T	T	T
ECA16	g.20283822	C	T	T	T	T	T
ECA16	g.20309080	T	C	C	C	C	C
ECA16	g.20313908	G	C	C	C	C	C
ECA16	g.20398830	T	T	T	C	C	C
ECA16	g.20431210	T	C	C	C	C	C
ECA16	g.20495920	C	T	T	T	T	T
ECA16	g.20508682	A	G	G	G	G	G
ECA16	g.20518068	A	G	G	G	G	G
ECA16	g.20544154	T	C	C	C	C	C
ECA16	g.20577052	A	G	G	G	G	G
ECA16	g.20593745	G	G	G	A	A	A
ECA16	g.20633338	G	A	A	A	A	A
ECA16	g.20643690	T	C	C	C	C	C
ECA16	g.20702873	C	T	T	T	T	T
ECA16	g.20854819	A	A	A	C	C	C
ECA16	g.20957298	T	C	C	C	C	C
ECA16	g.21055478	T	A	A	A	A	A
ECA16	g.20105607	A	G	G	G	G	G
ECA16	g.20106427	G	G	G	G	G	G
ECA16	g.20109506	C	T	T	T	T	T
ECA16	g.20110223	C	G	G	G	G	G
ECA16	g.20110667	A	G	G	G	G	G
ECA16	g.20111699	A	G	G	G	G	G
ECA16	g.20112860	T	C	C	C	C	C
ECA16	g.20115148	C	T	T	T	T	T
ECA16	g.20123507	T	A	A	A	A	A
ECA16	g.20124104	A	G	G	G	G	G
ECA16	g.20124262	C	T	T	T	T	T
ECA16	g.20126316	A	G	G	G	G	G
ECA16	g.20127557	C	C	C	T	T	T
ECA16	g.20127762	C	G	G	G	G	G
ECA16	g.20129679	T	G	G	G	G	G
ECA16	g.20129999	C	T	T	T	T	T
ECA16	g.20132716	A	C	C	C	C	C
ECA16	g.20133171	C	T	T	T	T	T
ECA16	g.20136095	G	T	T	T	T	T
ECA16	g.20136464	G	A	A	A	A	A
ECA16	g.20137288	C	C	C	T	T	T
ECA16	g.20138214	G	T	T	T	T	T
ECA16	g.20138900	A	G	G	G	G	G
ECA16	g.20147318	C	T	T	T	T	T
ECA16	g.20148365	C	T	T	T	T	T
ECA16	g.20148624	C	T	T	T	T	T
ECA16	g.20149762	T	A	A	A	A	A
ECA16	g.20151194	C	C	C	C	C	C
ECA16	g.20154399	G	C	C	C	C	C
ECA16	g.20161101	T	T	T	T	A	T
